# Supplementary material for: Abnormalities in microbiota/butyrate/FFAR3 signaling in aging gut impair brain function
Source: JCI Insight. 2024 Feb 8;9(3):e168443. doi: 10.1172/jci.insight.168443 (PMC10967378; doi:10.1172/jci.insight.168443)
Supplement: Supporting data values [file jciinsight-9-168443-s009.xlsx]

## Sheet: Figure 1A.
	Figure 1A
	Mice	Barnesiella	Lactobacillus	Faecalitalea	Turicibacter	Clostridium_XlVa	Acetobacteroides	Alistipes	Lachnospiracea_incertae_sedis	Falsiporphyromonas	Bifidobacterium	Parabacteroides	Bacteroides	Odoribacter	Coprobacter	Blautia	Clostridium_IV	Acetatifactor	Oscillibacter	Roseburia	Intestinimonas	Eisenbergiella	Marvinbryantia	Clostridium_sensu_stricto	Ruminococcus2	Desulfovibrio	Alkaliphilus	Helicobacter	Dysgonomonas	Mucispirillum	Ruminococcus	Microbacter	Sporobacter	Enterococcus	Anaerotruncus	Clostridium_XlVb	Acetitomaculum	Parasutterella	Prevotella	Syntrophococcus	Akkermansia	Anaerostipes	Butyricicoccus	Porphyromonas	Erysipelotrichaceae_incertae_sedis	Fusicatenibacter	Enterorhabdus	Guggenheimella	Eubacterium
	Young_Donor	6485	8602	20	2820	639	682	2038	971	1118	145	234	567	658	430	140	159	200	138	125	107	20	53	46	83	118	34	1	96	11	22	172	82	12	49	73	25	45	125	26	1	79	15	48	5	39	47	132	10
	Young_Donor	7872	7925	10	2449	585	1087	1993	823	1068	111	240	502	604	399	103	150	169	117	97	89	16	70	21	58	81	22	1	127	6	15	254	68	7	46	29	19	40	134	42	2	58	16	63	9	28	43	89	11
	Young_Donor	9145	9649	27	2753	719	1185	2142	1000	1265	152	330	612	714	486	165	170	209	179	119	135	13	74	51	76	118	28	0	203	28	22	283	92	13	40	56	32	57	155	34	1	77	15	101	11	63	58	132	17
	Young_Donor	8158	6973	8	2103	403	1088	2143	781	1176	149	284	545	666	448	80	157	124	122	108	137	9	42	23	46	110	24	1	160	9	27	208	77	1	43	18	16	65	125	51	4	64	17	73	5	15	59	120	10
	Young_Donor	28041	30178	42	9346	2386	3610	7040	3131	3882	500	956	1937	2148	1490	419	574	661	496	376	427	71	221	93	261	430	104	3	496	58	102	831	281	22	169	183	51	172	530	139	7	247	48	253	15	124	219	409	51
	Young_Donor	2105	2023	4	644	143	297	520	209	294	46	65	145	158	98	24	36	31	20	20	23	5	14	7	12	0	6	0	40	1	9	43	14	1	10	12	8	11	44	10	1	14	4	8	0	11	11	41	3
	Young_Donor	10191	11130	18	3662	883	1287	2480	1162	1425	185	344	696	762	533	155	207	254	205	149	170	27	95	35	87	167	32	0	182	24	33	293	110	8	51	71	19	83	196	45	0	106	18	69	3	60	73	162	7
	Young_Donor	5740	5957	12	1919	495	766	1367	662	862	74	174	421	491	346	85	110	129	93	66	87	13	42	22	48	106	20	0	100	8	20	150	59	8	24	29	17	45	108	33	1	48	7	65	3	29	31	90	9
	Young_Donor	30821	32423	59	9816	2610	3823	7350	3510	4250	619	1007	2099	2352	1581	503	597	720	572	380	494	72	260	156	273	486	109	3	570	58	96	863	324	28	154	192	107	178	548	147	2	288	68	273	24	168	237	450	62
	Old_Donor	3493	1730	2217	762	511	1086	26	387	889	548	263	14	4	17	54	134	73	103	211	78	45	47	73	41	30	263	2	87	16	185	6	16	0	33	30	17	16	3	22	6	13	30	38	16	18	25	1	27
	Old_Donor	2437	1305	1710	464	386	702	11	266	621	372	195	8	2	31	41	72	38	46	167	48	42	38	62	24	15	174	0	50	18	130	6	14	1	24	22	7	11	0	20	8	7	14	29	20	12	4	0	11
	Old_Donor	6341	3166	3640	1374	947	2001	44	645	1813	980	523	14	1	27	117	214	130	166	452	117	92	103	128	114	64	469	0	158	39	375	4	31	5	68	63	37	32	7	59	26	27	56	43	33	22	27	3	51
	Old_Donor	9482	4549	5094	1894	1461	3050	69	910	2790	1615	816	32	6	53	178	317	180	269	638	224	141	150	198	130	100	672	0	226	95	523	11	69	13	98	68	44	54	3	53	41	36	78	99	48	39	33	2	83
	Old_Donor	7982	4075	5264	1819	1237	2481	51	830	2187	1217	668	21	4	42	124	294	144	185	620	173	124	115	151	114	75	661	1	153	64	433	7	30	7	112	55	48	53	1	65	21	37	61	50	48	10	34	6	43
	Old_Donor	5791	3230	3941	1407	900	1848	46	659	1478	868	495	18	2	29	115	219	110	138	428	115	97	103	122	84	69	410	0	131	45	320	8	37	3	79	53	19	42	3	58	24	16	58	54	39	18	16	2	53
	Old_Donor	5101	2642	3216	1051	837	1590	43	539	1248	835	371	22	5	50	95	213	83	147	365	116	73	101	90	86	40	366	0	109	36	270	4	25	8	67	38	32	25	2	37	12	17	40	55	27	28	18	6	31
	Old_Donor	4503	2056	1240	896	565	1517	32	452	1202	572	362	24	0	24	66	160	81	96	282	90	72	62	74	68	33	348	1	103	24	221	6	28	5	42	29	16	24	3	37	11	16	41	49	15	21	7	4	27
	Old_Donor	2895	1301	1596	864	397	1002	16	298	910	370	204	3	0	6	42	111	50	63	227	43	48	46	49	36	38	265	0	47	25	172	1	16	0	29	15	10	19	0	19	12	7	25	7	10	1	13	2	17
	Old_Donor	5787	3071	3653	1355	936	1848	48	648	1480	929	442	14	1	30	117	228	120	148	405	132	90	101	127	103	55	437	1	132	51	357	7	30	3	65	45	22	33	5	48	25	16	42	46	39	24	34	3	43
[truncated: 52 more columns]

## Sheet: Figure 1B.
	Figure 1B
	Phylum	Young	Young	Young	Young	Young	Young	Young	Young	Young	Young	Old	Old	Old	Old	Old	Old	Old	Old	Old	Old
	Firmicutes	61321	67217	13927	19802	4029	12378	23079	15933	18049	13252	16217	23717	13895	21193	9176	16241	15572	9266	7085	6556
	Bacteroidetes	59414	64312	17407	19519	4411	12232	21430	16448	14358	10235	13453	20713	10689	16752	7396	12250	12218	9705	6256	5110
	Actinobacteria	1182	1408	343	362	91	198	414	248	327	235	1109	1804	943	1353	620	976	1040	631	426	408
	Proteobacteria	787	885	223	244	21	197	319	169	224	281	142	235	118	193	82	178	133	101	86	55
	Deferribacteres	63	62	9	28	1	8	25	6	12	103	39	95	37	64	17	46	53	25	25	20
	Tenericutes	220	248	52	80	9	40	65	64	61	61	156	221	157	213	89	135	157	78	57	58
	Verrucomicrobia	15	14	4	3	2	2	3	4	5	2	26	45	12	26	6	28	27	14	12	10
	Acidobacteria	43	27	3	10	0	10	9	10	9	9	15	21	4	13	10	12	10	8	2	4
	Cyanobacteria	57	56	14	21	4	6	18	13	15	3	6	8	9	8	5	9	4	7	5	6
	Parcubacteria	96	106	19	26	6	12	34	15	31	10	5	9	2	6	4	2	6	0	1	1
	Chloroflexi	26	48	14	20	3	4	14	5	6	9	10	7	11	7	5	4	3	5	0	1
	Armatimonadetes	16	22	4	11	1	4	10	7	3	6	3	4	0	1	1	0	3	4	0	0
	Candidatus_Saccharibacteria	19	19	8	10	1	4	9	7	5	1	3	4	3	3	0	1	2	0	0	0
	Synergistetes	2	6	0	3	0	0	0	0	0	1	4	4	4	6	1	4	5	2	0	0
	Fibrobacteres	8	10	1	1	1	0	1	1	0	3	4	1	1	0	0	3	1	1	0	0
	BRC1	1	1	1	2	0	0	0	0	0	2	1	4	0	2	0	0	2	1	0	0
	Latescibacteria	2	1	0	1	0	0	1	0	0	3	1	2	1	1	0	1	1	0	0	0
	Chlorobi	2	3	0	2	0	1	1	0	1	0	2	2	1	1	0	0	1	1	0	0
	Ignavibacteriae	1	2	0	0	1	0	1	0	1	0	1	1	0	1	1	0	0	0	1	0
	Spirochaetes	1	1	0	0	1	0	0	0	1	0	0	1	0	0	0	0	0	0	0	0
	Marinimicrobia	1	1	0	0	0	1	0	1	1	1	0	1	1	0	0	0	0	1	0	0
	Fusobacteria	1	1	0	1	0	1	0	0	0	0	1	0	1	0	0	0	0	1	0	0
	Aquificae	2	0	0	0	0	0	0	0	0	0	0	0	0	0	0	1	0	0	0	1
	Chlamydiae	0	1	0	0	0	0	1	0	0	0	0	1	0	0	0	0	0	0	0	0
	candidate_division_ZB3	1	1	1	0	0	0	0	1	0	0	0	0	0	1	0	0	0	0	0	0
	Planctomycetes	0	1	0	0	0	0	0	0	0	0	0	0	0	0	0	0	1	0	0	0
	Chrysiogenetes	2	1	0	0	0	1	1	0	0	0	0	1	0	0	0	0	1	0	0	0
	Poribacteria	0	1	0	0	0	0	0	0	0	1	0	0	0	0	0	0	0	0	0	0
	Nitrospirae	0	1	0	0	0	0	0	1	0	0	0	1	0	0	0	0	0	0	0	0
	Thermodesulfobacteria	1	0	0	0	0	0	0	0	1	0	0	0	0	0	0	0	0	0	0	0
	Elusimicrobia	0	0	0	1	0	0	0	0	0	0	0	0	0	1	0	0	0	0	1	0
	Thermotogae	0	1	0	0	0	0	0	0	0	0	0	0	0	0	0	0	0	0	0	0
	Lentisphaerae	0	3	0	0	0	0	0	0	0	0	0	0	0	0	0	0	0	1	0	0
	Microgenomates	0	0	0	1	0	0	0	0	0	0	0	0	0	0	0	0	0	0	0	1
	Hydrogenedentes	0	0	0	0	0	0	0	0	0	0	0	0	2	0	0	0	0	0	0	0
	Nitrospinae	1	0	0	1	0	0	0	0	0	0	0	0	0	0	0	0	0	0	0	0
	Acetothermia	0	0	0	0	0	0	0	0	0	0	0	0	0	0	0	0	0	0	0	0
	Gemmatimonadetes	0	0	0	0	0	0	0	0	0	0	0	0	0	0	0	0	0	0	0	0
	DeinococcusUnclassifiedThermus	0	0	0	0	0	0	0	0	0	0	0	0	0	0	0	0	0	0	0	0
	Crenarchaeota	0	0	0	0	0	0	0	0	0	0	0	0	0	0	0	0	0	0	0	0

## Sheet: Figure 1C.
	Figure. 1C
	Genus	Young	Young	Young	Young	Young	Young	Young	Young	Young	Young	Old	Old	Old	Old	Old	Old	Old	Old	Old	Old
	Barnesiella	22.5189	27.4937	26.6183	29.2475	26.2837	28.1907	26.0061	26.5372	26.6173	24.5477	24.3398	24.1239	24.4855	24.6889	23.9945	23.3461	23.9607	27.7057	24.7754	23.763
	Lactobacillus	29.8701	27.6788	28.0853	24.9991	28.2867	27.0925	28.4023	27.5405	28.0008	11.5421	12.0549	12.9182	12.2254	11.8445	12.2497	13.0216	12.4102	12.65	11.1339	12.6104
	Faecalitalea	0.0694493	0.034926	0.0785889	0.028681	0.0393679	0.053569	0.0459336	0.0554785	0.050953	0.0372499	15.4484	16.9273	14.0557	13.2636	15.824	15.8879	15.1064	7.62936	13.6585	15.0002
	Turicibacter	9.79235	8.55337	8.01316	7.53953	8.76029	8.62461	9.34494	8.87194	8.4772	11.7976	5.30973	4.59315	5.30563	4.93152	5.46805	5.67224	4.93682	5.51283	7.39409	5.564
	Clostridium_XlVa	2.2189	2.04317	2.09279	1.44481	2.23647	1.91509	2.2533	2.28849	2.25402	4.91699	3.56073	3.82103	3.65679	3.80409	3.71851	3.6283	3.93161	3.47628	3.39752	3.84347
	Acetobacteroides	2.36822	3.79645	3.44918	3.90062	3.38376	3.9775	3.28425	3.54138	3.30158	3.2567	7.56742	6.94912	7.72676	7.94147	7.45807	7.45011	7.46865	9.33366	8.5751	7.58839
	Alistipes	7.07688	6.96074	6.23472	7.68293	6.5988	6.96397	6.32863	6.31993	6.34753	7.30098	0.181172	0.108889	0.169904	0.179659	0.15331	0.185446	0.201982	0.196887	0.136928	0.197101
	Lachnospiracea_incertae_sedis	3.37176	2.87441	2.9107	2.79999	2.93478	2.79898	2.96527	3.06056	3.03127	6.33248	2.69668	2.63314	2.49064	2.36942	2.49504	2.65672	2.53182	2.78103	2.55028	2.66086
	Falsiporphyromonas	3.88221	3.73009	3.68204	4.21611	3.63872	3.93732	3.63641	3.98521	3.67034	3.14496	6.19469	6.1473	7.00081	7.26449	6.57428	5.95848	5.86218	7.39556	7.78776	6.07728
	Bifidobacterium	0.503507	0.387678	0.442426	0.534184	0.468665	0.616044	0.472095	0.342117	0.534575	0.60132	3.81855	3.68244	3.78422	4.20507	3.65839	3.49929	3.92221	3.51935	3.16645	3.81473
	Parabacteroides	0.812556	0.838223	0.960531	1.01818	0.896088	0.870497	0.877842	0.804438	0.869655	0.627927	1.83262	1.93031	2.01954	2.12467	2.00806	1.99557	1.74268	2.22728	1.74583	1.81497
	Bacteroides	1.96889	1.75328	1.78135	1.9539	1.81561	1.94188	1.7761	1.94637	1.81272	1.83057	0.0975542	0.0791922	0.0540603	0.0833203	0.0631275	0.072566	0.10334	0.147665	0.0256739	0.0574878
	Odoribacter	2.28488	2.10953	2.07824	2.3877	2.01339	2.11598	1.94452	2.27	2.03121	2.42656	0.0278726	0.0197981	0.00386145	0.0156226	0.0120243	0.00806289	0.0234863	0	0	0.00410627
	Coprobacter	1.49316	1.39355	1.4146	1.60614	1.39662	1.31244	1.36014	1.59963	1.36537	1.17071	0.118459	0.30687	0.104259	0.137999	0.126255	0.116912	0.234863	0.147665	0.0513479	0.123188
	Blautia	0.486145	0.359737	0.480265	0.28681	0.392741	0.321414	0.395539	0.392973	0.434396	1.42082	0.37628	0.40586	0.45179	0.463469	0.372753	0.463616	0.44624	0.406079	0.359435	0.480434
	Clostridium_IV	0.552122	0.523889	0.494819	0.562865	0.538027	0.482121	0.528236	0.508553	0.515575	1.55385	0.933733	0.71273	0.826351	0.825392	0.883785	0.882887	1.00052	0.984434	0.949936	0.93623
	Acetatifactor	0.694493	0.590249	0.608336	0.444556	0.619575	0.41516	0.648174	0.596394	0.621799	1.50596	0.508675	0.376163	0.501989	0.468677	0.432874	0.443459	0.389873	0.49837	0.427899	0.492752
	Oscillibacter	0.4792	0.408634	0.521015	0.437386	0.464916	0.267845	0.523133	0.429958	0.493985	1.23457	0.71772	0.455355	0.641001	0.700411	0.556123	0.556339	0.690497	0.59066	0.539153	0.607728
	Roseburia	0.434058	0.338782	0.346373	0.387194	0.352436	0.267845	0.380228	0.305132	0.328172	0.83014	1.47028	1.65314	1.74538	1.6612	1.86376	1.72546	1.7145	1.73506	1.94266	1.66304
	Intestinimonas	0.371554	0.310841	0.392944	0.491163	0.40024	0.308022	0.433817	0.402219	0.426623	0.984461	0.543516	0.475153	0.45179	0.583242	0.520051	0.463616	0.544882	0.553744	0.367993	0.542028
	Others	8.75061	7.81992	9.31424	8.03069	8.47909	7.52645	8.39309	8.20157	8.81487	12.9364	12.2012	11.6809	12.2987	12.4434	11.5674	11.9653	12.7766	12.5085	11.0141	12.1587

## Sheet: Figure 1D.
	Figure 1D
	Mice	k__Bacteria;p__Firmicutes;c__Bacilli;o__Lactobacillales;f__Lactobacillaceae;g__Lactobacillus;__	k__Bacteria;p__Firmicutes;c__Bacilli;o__Turicibacterales;f__Turicibacteraceae;g__Turicibacter;s__	k__Bacteria;p__Bacteroidetes;c__Bacteroidia;o__Bacteroidales;f__S24-7;g__;s__	k__Bacteria;p__Firmicutes;c__Bacilli;o__Lactobacillales;f__Lactobacillaceae;g__Lactobacillus;s__	k__Bacteria;p__Bacteroidetes;c__Bacteroidia;o__Bacteroidales;f__;g__;s__	k__Bacteria;p__Bacteroidetes;c__Bacteroidia;o__Bacteroidales;f__Rikenellaceae;g__;s__	k__Bacteria;p__Firmicutes;c__Erysipelotrichi;o__Erysipelotrichales;f__Erysipelotrichaceae;g__Allobaculum;s__	k__Bacteria;p__Actinobacteria;c__Actinobacteria;o__Bifidobacteriales;f__Bifidobacteriaceae;g__Bifidobacterium;s__pseudolongum	k__Bacteria;p__Firmicutes;c__Clostridia;o__Clostridiales;f__;g__;s__	k__Bacteria;p__Tenericutes;c__Mollicutes;o__RF39;f__;g__;s__	k__Bacteria;p__Bacteroidetes;c__Bacteroidia;o__Bacteroidales;f__Prevotellaceae;g__Prevotella;s__	k__Bacteria;p__Bacteroidetes;c__Bacteroidia;o__Bacteroidales;f__[Odoribacteraceae];g__Odoribacter;s__	k__Bacteria;p__Firmicutes;c__Clostridia;o__Clostridiales;__;__;__	k__Bacteria;p__Firmicutes;c__Clostridia;o__Clostridiales;f__Lachnospiraceae;g__;s__	k__Bacteria;p__Firmicutes;c__Clostridia;o__Clostridiales;f__Lachnospiraceae;g__Coprococcus;s__	k__Bacteria;p__Firmicutes;c__Clostridia;o__Clostridiales;f__Lachnospiraceae;g__Roseburia;__	k__Bacteria;p__Proteobacteria;c__Deltaproteobacteria;o__Desulfovibrionales;f__Desulfovibrionaceae;g__Desulfovibrio;s__C21_c20	k__Bacteria;p__Firmicutes;c__Clostridia;o__Clostridiales;f__Lachnospiraceae;__;__	k__Bacteria;p__Firmicutes;c__Clostridia;o__Clostridiales;f__Lachnospiraceae;g__Anaerostipes;s__	k__Bacteria;p__Cyanobacteria;c__4C0d-2;o__YS2;f__;g__;s__	k__Bacteria;p__Firmicutes;c__Bacilli;o__Lactobacillales;f__Lactobacillaceae;g__Lactobacillus;s__reuteri	k__Bacteria;p__Firmicutes;c__Clostridia;o__Clostridiales;f__Ruminococcaceae;__;__	k__Bacteria;p__Firmicutes;c__Clostridia;o__Clostridiales;f__Lachnospiraceae;g__[Ruminococcus];s__gnavus	k__Bacteria;p__Firmicutes;c__Clostridia;o__Clostridiales;f__Ruminococcaceae;g__Oscillospira;s__	k__Bacteria;p__Bacteroidetes;c__Bacteroidia;o__Bacteroidales;f__Bacteroidaceae;g__Bacteroides;s__	k__Bacteria;p__Bacteroidetes;c__Bacteroidia;o__Bacteroidales;f__Bacteroidaceae;g__Bacteroides;s__acidifaciens	k__Bacteria;p__Firmicutes;c__Clostridia;o__Clostridiales;f__Ruminococcaceae;g__Ruminococcus;s__	k__Bacteria;p__Actinobacteria;c__Coriobacteriia;o__Coriobacteriales;f__Coriobacteriaceae;g__Adlercreutzia;s__	k__Bacteria;p__Firmicutes;c__Clostridia;o__Clostridiales;f__Ruminococcaceae;g__Ruminococcus;s__flavefaciens	k__Bacteria;p__Proteobacteria;c__Betaproteobacteria;o__Burkholderiales;f__Alcaligenaceae;g__Sutterella;s__	k__Bacteria;p__Tenericutes;c__Mollicutes;o__Anaeroplasmatales;f__Anaeroplasmataceae;g__Anaeroplasma;s__	k__Bacteria;p__Firmicutes;c__Clostridia;o__Clostridiales;f__Clostridiaceae;g__Clostridium;s__	k__Bacteria;p__Bacteroidetes;c__Bacteroidia;o__Bacteroidales;f__Rikenellaceae;g__AF12;s__	k__Bacteria;p__Bacteroidetes;c__Bacteroidia;o__Bacteroidales;f__Porphyromonadaceae;g__Parabacteroides;s__gordonii	k__Bacteria;p__Deferribacteres;c__Deferribacteres;o__Deferribacterales;f__Deferribacteraceae;g__Mucispirillum;s__schaedleri	k__Bacteria;p__Firmicutes;c__Clostridia;o__Clostridiales;f__Clostridiaceae;g__Clostridium;__	k__Bacteria;p__Bacteroidetes;c__Bacteroidia;o__Bacteroidales;f__Rikenellaceae;g__Alistipes;s__indistinctus	k__Bacteria;p__Bacteroidetes;c__Bacteroidia;o__Bacteroidales;f__Bacteroidaceae;g__Bacteroides;s__ovatus	k__Bacteria;p__Firmicutes;c__Clostridia;o__Clostridiales;f__Ruminococcaceae;g__;s__	k__Bacteria;p__Firmicutes;c__Bacilli;o__Lactobacillales;f__Streptococcaceae;g__Streptococcus;s__	k__Bacteria;p__Firmicutes;c__Bacilli;o__Bacillales;f__Bacillaceae;g__Bacillus;__	k__Bacteria;p__Firmicutes;c__Clostridia;o__Clostridiales;f__Ruminococcaceae;g__Clostridium;s__methylpentosum	k__Bacteria;p__Firmicutes;c__Clostridia;o__Clostridiales;f__Lachnospiraceae;g__Blautia;__	k__Bacteria;p__Firmicutes;c__Clostridia;o__Clostridiales;f__Ruminococcaceae;g__Butyricicoccus;s__pullicaecorum	k__Bacteria;p__Firmicutes;c__Clostridia;o__Clostridiales;f__Lachnospiraceae;g__Dorea;s__	k__Bacteria;p__Firmicutes;c__Clostridia;o__Clostridiales;f__Clostridiaceae;__;__	k__Bacteria;p__Firmicutes;c__Clostridia;o__Clostridiales;f__Dehalobacteriaceae;g__Dehalobacterium;s__	k__Bacteria;p__Firmicutes;c__Clostridia;o__Clostridiales;f__Peptostreptococcaceae;g__;s__
	Young	15259	8672	36180	10886	3798	6196	31	427	3321	1537	1443	1910	2827	4037	1088	0	397	1164	0	459	481	139	1221	1471	292	329	577	465	0	162	0	170	160	17	50	0	52	110	107	54	67	59	72	42	82	0	49	0
	Young	1593	2055	6122	352	576	1218	0	98	1316	170	146	395	1463	2090	220	0	151	499	0	65	0	62	481	648	151	36	267	75	0	47	0	36	53	0	84	0	9	0	14	7	0	47	0	32	4	0	19	0
	Young	16721	9085	39058	10902	4209	6514	34	503	3683	1670	1494	2068	3163	4594	1233	0	441	1246	0	469	479	138	1330	1798	395	328	540	554	0	176	0	181	174	23	50	8	49	66	96	83	67	52	84	62	114	0	52	0
	Young	3760	1962	10519	2440	1180	1915	0	121	641	383	373	591	574	992	241	0	101	227	0	120	103	41	194	394	108	69	133	128	0	58	0	65	54	10	0	0	17	18	33	26	19	12	15	9	17	0	26	0
	Young	5045	2576	11693	3200	1235	1850	15	125	927	489	456	634	898	1171	356	0	107	295	0	155	144	40	381	486	89	92	148	129	0	52	0	49	62	11	24	0	6	22	18	27	36	0	23	12	33	0	14	0
	Young	1067	601	2752	710	287	458	0	39	139	102	118	148	206	236	67	0	0	38	0	32	0	0	60	69	23	27	26	27	0	11	0	18	12	4	0	0	0	0	0	0	0	0	0	0	0	0	0	0
	Young	3084	1807	7430	2082	863	1198	9	62	609	309	328	451	648	770	226	0	94	176	0	113	74	35	251	265	68	60	105	72	0	44	0	38	36	3	7	0	11	20	20	20	0	0	0	0	14	0	10	0
	Young	5915	3416	13253	3787	1394	2225	0	150	1182	595	552	687	1102	1527	388	0	152	374	0	193	160	47	487	588	129	98	182	148	0	77	0	57	62	7	21	0	12	25	41	21	31	0	35	10	30	0	16	0
	Young	4188	2290	10189	2748	1038	1771	0	93	722	374	342	544	665	985	268	0	75	287	0	113	115	30	275	339	103	78	141	93	0	39	0	56	53	0	5	0	19	31	26	18	30	19	15	10	22	0	8	0
	Young	4430	2644	8276	3051	1099	1811	0	123	948	457	400	569	858	1103	344	0	110	320	0	140	103	47	313	382	98	92	132	115	0	42	0	58	49	11	9	0	9	30	25	32	27	18	21	12	26	0	18	0
	Old	2508	1271	9289	197	1759	0	3037	836	1318	65	0	0	656	1033	150	271	59	801	222	0	0	234	149	391	0	0	151	70	152	26	100	0	0	67	36	53	20	0	71	0	0	34	0	49	0	30	14	26
	Old	1023	427	3590	83	617	0	1457	313	424	18	0	0	226	358	51	96	16	246	85	0	0	92	52	137	0	0	41	7	54	11	31	0	0	35	17	0	4	0	7	0	0	19	0	12	0	35	0	0
	Old	3549	1754	14134	302	2766	0	4277	1345	1918	90	0	0	1016	1602	256	327	95	1044	270	0	56	407	255	706	0	0	241	113	155	50	148	9	0	106	86	67	29	0	132	0	0	35	0	73	29	63	16	32
	Old	2039	987	7455	169	1219	0	2746	672	1041	31	0	0	544	811	119	224	39	660	168	0	0	213	108	349	0	0	164	45	94	22	95	0	0	50	36	48	13	0	52	0	0	40	0	31	0	0	0	23
	Old	3301	1709	12044	278	2161	0	4517	1039	1699	79	0	2	874	1373	201	357	67	1125	284	0	42	315	197	518	0	0	247	84	157	50	148	25	0	104	55	65	24	0	91	0	0	52	8	51	0	38	10	17
	Old	1382	715	5231	133	866	0	1914	453	679	29	0	0	346	562	79	131	26	373	130	0	0	136	71	241	0	0	84	37	66	16	57	0	0	38	16	43	12	0	34	0	0	12	0	26	0	0	0	17
	Old	2564	1286	8660	219	1450	0	3333	698	1250	49	0	0	526	1016	163	279	63	739	238	0	38	256	124	324	0	0	169	45	107	36	80	15	0	69	41	72	16	0	81	0	0	35	0	50	11	0	16	17
	Old	2478	1267	8805	211	1462	0	3179	829	1236	54	0	0	638	955	129	251	50	797	208	0	34	258	144	382	0	0	168	72	125	26	99	14	0	58	49	50	28	0	30	0	0	40	0	32	0	35	6	29
	Old	1637	836	6772	161	1169	0	1113	476	787	32	0	0	399	650	82	163	33	435	162	0	0	156	72	259	0	0	114	21	82	22	53	8	0	55	23	38	13	0	33	0	0	13	0	39	5	0	0	12
	Old	1084	806	4714	76	909	0	1470	344	629	18	0	0	288	472	50	147	33	322	109	0	0	124	65	172	0	0	70	42	57	19	38	0	0	44	25	30	13	0	19	0	0	9	0	23	0	0	0	9
[truncated: 8 more columns]

## Sheet: Figure 1E-G.
	Figure 1E
		FITC-dextran 4kDa (𝛍g/ml)
	Group names	Mice 1	Mice 2	Mice 3	Mice 4	Mice 5	Mice 6	Mice 7	Mice 8	Mice 9	Mice 10
	Young	40.1155	30.2251	30.245	45.125	50.215	38.7643	45.8664	31.7764	28.9874	37.8764
	Old	60.256	80.256	67.1255	65.021	60.236	70.562	53.9762	61.9827	43.8519	39.8763
	Figure 1F
			Fold Change
	Group names	Genes	Mice 1	Mice 2	Mice 3	Mice 4	Mice 5	Mice 6	Mice 7	Mice 8	Mice 9	Mice 10
	Young	Il1b	1.02162	0.788377	0.589362	0.74292	1.64604	1.36019	0.918705	0.898488	0.943307	0.85378
	Young	Il6	1.17684	0.865441	0.743742	1.57521	0.976531	0.607883	0.892633	1.17953	1.039	1.06436
	Young	Tnfa	0.653083	1.26562	1.13229	1.29763	0.881934	0.965439	1.00653	0.908675	0.94928	0.98753
	Old	Il1b	1.86543	3.85727	Tnf-a	5.64287	3.64321	2.53209	1.96432	2.50847	2.5975	2.75462
	Old	Il6	5.08762	3.86521	2.97621	1.08653	3.98643	4.89256	5.24543	4.20873	3.29655	3.73265
	Old	Tnfa	3.76538	7.82643	3.97532	4.82511	3.97628	2.29764	2.97626	6.86533	4.69632	5.02642
	Figure 1G
		IL6 Concentration (pg/ml)
	Group names	Mice 1	Mice 2	Mice 3	Mice 4	Mice 5	Mice 6	Mice 7	Mice 8	Mice 9	Mice 10
	Young	18.6545	22.1091	40.4727	29.9273	50.1091	29.9273	45.7455	22.6545	36.8364	32.6545
	Old	132.836	134.836	139.927	159.2	184.109	177.927	162.655	144.291	108.109	220.655
		TNF⍺ Concentration (pg/ml)
	Group names	Mice 1	Mice 2	Mice 3	Mice 4	Mice 5	Mice 6	Mice 7	Mice 8	Mice 9	Mice 10
	Young	32.5	60.7	12.2	87.8	122.5	60.3	10	142.4	52.9	32.8
	Old	282.8	262.7	373.6	244.9	129.2	442.7	243.4	143.7	305.3	125.4

## Sheet: Figure 2A-B.
	Figure 2A
		FITC-4kD dextran (𝛍g/ml)
	Group names	Mice 1	Mice 2	Mice 3	Mice 4	Mice 5	Mice 6	Mice 7	Mice 8	Mice 9	Mice 10
	Young-Young_FMT	25.3188	31.7335	49.1551	33.5957	34.8596	30.1803	35.0908	37.9562	36.7843	28.4817
	Old-Young_FMT	49.5852	58.3159	37.7922	39.9803	42.8395	42.41	59.6837	57.0573	49.3725	56.1848
	Figure 2B
			Fold Change in Gut (Ileum)
	Group names	Genes	Mice 1	Mice 2	Mice 3	Mice 4	Mice 5	Mice 6	Mice 7	Mice 8	Mice 9	Mice 10
	Young-Young_FMT	Il1b	1.02162	0.978838	0.989362	0.74292	1.34604	1.16019	0.918705	1.08849	1.04331	1.08746
	Young-Young_FMT	Il6	1.02136	0.979089	0.989489	1.53205	0.65272	0.807883	0.926331	1.07953	1.039	0.974367
	Young-Young_FMT	Tnfa	0.938422	1.06562	1.03229	1.46642	0.681934	0.825764	1.02179	0.978675	0.98928	0.996453
	Old-Young_FMT	Il1b	1.58627	2.64692	2.71501	4.01633	2.01624	2.84568	1.26828	3.92721	2.46523	3.29848
	Old-Young_FMT	Il6	4.38947	2.14019	1.72445	3.4203	4.79199	2.59535	3.85083	2.03932	2.63548	4.22895
	Old-Young_FMT	Tnfa	6.22241	1.25543	5.32961	2.47721	6.86315	5.14074	1.3629	2.16587	4.76739	4.28947

## Sheet: Figure 2C.
	Figure. 2C
			Fold Change in Brain
	Group names	Gene	Mice	Mice	Mice	Mice	Mice	Mice	Mice	Mice	Mice	Mice
	Young-Young_FMT	Il1b	1.5494	0.632491	1.34219	1.16436	0.534976	1.32941	0.82459	0.656851	0.834505	1.12905
	Young-Young_FMT	Il6	1.5494	0.232491	2.34219	1.16436	0.234976	1.32941	0.82459	0.656851	0.345045	1.12905
	Young-Young_FMT	Tnfa	1.5494	0.232491	2.34219	1.16436	0.234976	1.32941	0.82459	0.656851	0.345045	1.12905
	Old-Young_FMT	Il1b	1.63743	2.54746	5.5918	3.40009	0.905914	2.32654	3.71109	1.48979	5.05132	4.7528
	Old-Young_FMT	Il6	4.39796	5.6494	1.51848	0.893312	3.91646	4.90486	3.21901	0.739228	5.40236	5.24845
	Old-Young_FMT	Tnfa	4.44281	0.427054	5.42095	3.56381	1.97436	5.97644	2.19427	3.86428	4.42075	5.49281

## Sheet: Figure 2D-G.
	Figure. 2D
		MWM Test
		Escape Latency (s)
	Young-Young_FMT	17.4167	7.33333	12.6667	10.25	11.5833
	Old-Young_FMT	12.5	17.3333	15.1667	22	18.25
	Figure. 2E
		FS Test
		Immobile time (s)
	Young-Young_FMT	135	116	142	210	171
	Old-Young_FMT	228	191	241	172	195
	Figure. 2F
		Splash Test
		Time of starting first grooming activity (s)
	Young-Young_FMT	10	34	21	41	8
	Old-Young_FMT	34	49	23	38	59
	Figure. 2G
		NC Test
		Latency of first bite (s)
	Young-Young_FMT	15	5	12	9	19
	Old-Young_FMT	24	14	30	17	21

## Sheet: Figure 2H-I.
	Figure 2H
		MB Test
		Number of marble burried
	Young-Young_FMT	2	5	1	7	3
	Old-Young_FMT	4	4	7	5	10
	Figure 2I
		OF Test
		Distance travelled in central zone (cm)
	Young-Young_FMT	201.6	154.8	179.4	147.6	196.7
	Old-Young_FMT	148.2	110.7	65.4	97.2	74.8

## Sheet: Figure 2J-K.
	Figure 2J
		FITC-4kDdextran (𝛍g/ml)
	Group names	Mice 1	Mice 2	Mice 3	Mice 4	Mice 5
	Old-Old_FMT	38.4754	49.53	57.3957	47.336	58.3765
	Young-Old_FMT	41.0481	28.96	36.4979	52.3148	22.3574
	Figure 2K
			Fold Change in Gut (Colon)
	Group names	Genes	Mice 1	Mice 2	Mice 3	Mice 4	Mice 5
	Old-Old_FMT	Il1b	1.42679	1.86674	0.24429	0.64429	1.10764
	Old-Old_FMT	Il6	1.4276	0.75428	1.79034	0.65473	0.427043
	Old-Old_FMT	Tnfa	2.4298	0.412704	1.42904	0.329043	0.86542
	Young-Old_FMT	Il1b	0.35429	0.04647	0.138674	0.327391	0.44238
	Young-Old_FMT	Il6	0.42761	0.138421	0.429054	0.108743	0.318043
	Young-Old_FMT	Tnfa	0.42894	0.138794	0.0978672	0.7542	0.137921

[truncated: 64 more sheets: Figure 2L., Figure 2M-N., Figure 2O-P., Figure 2Q-R., Figure 3A., Figure 3B., Figure 3D-E., Figure 3F-H., Figure 3I-K., Figure 4A., Figure 4B., Figure 4C., Figure 4D-F., Figure 4G-H., Figure 5B-C., Figure 5D., Figure 5E-F., Figure 5G., Figure 5H., Figure 5I-K. …]
